# Supplementary material for: A novel 3D pillar/well array platform using patient-derived head and neck tumor to predict the individual radioresponse
Source: Transl Oncol. 2022 Jul 16;24:101483. doi: 10.1016/j.tranon.2022.101483 (PMC9294182; doi:10.1016/j.tranon.2022.101483)
Supplement: Supplementary file 2 [file mmc2.xlsx]

## Sheet: REPORT_20210415
	Supplementary Table S2. QC data
	Nanodrop 8000			Qubit2.0		Tapestation	Bioinformatics QC
Sample	DNA concentration (ng/μl)	260/280	260/230	DNA concentration (ng/μl)	TOTAL_AMT (ug)	DNA median size (bp)	Q30 (%)	Duplication rate (%)	On-bait rate (%)	Mean target coverage (x)	Uniformity rate	PR score
HN021_PDC	478.2	2.07	1.96	56.2	0.45	50090	95.9	15.31	0.744707	617.55	0.81	84.34
HN021_Tumor	528.7	1.86	1.5	438	17.96	7898	95.2	24.31	0.719422	513.06	0.83	78.31
HN019_PDC	696.7	2.15	2	73.6	0.184	32544	97.4	23.96	0.706032	863.88	0.84	98.19
HN019_Tumor	641.3	2.13	2.15	82.4	0.5768	57155	97.3	11.09	0.732433	1202.97	0.79	100
HN016_PDC	87.73	2.04	1.96	16.7	0.01	19254	96.9	62.32	0.505367	201.21	0.94	0
HN016_Tumor	135.9	1.9	2.05	98.2	3.83	9775	96.8	7.59	0.758019	931.3	0.78	97.59
HN014_PDC	242.3	2.02	2.23	55.8	0.45	55993	96.4	9.33	0.75065	874.83	0.8	95.18
HN014_Tumor	142.6	1.89	2.03	97.2	3.89	12148	96.4	7.66	0.725644	920.67	0.79	98.19
