# Supplementary material for: A novel 3D pillar/well array platform using patient-derived head and neck tumor to predict the individual radioresponse
Source: Transl Oncol. 2022 Jul 16;24:101483. doi: 10.1016/j.tranon.2022.101483 (PMC9294182; doi:10.1016/j.tranon.2022.101483)
Supplement: Supplementary file 4 [file mmc4.xlsx]

## Sheet: Sheet1
	Supplementary Table S1. List of 377 genes from CancerSCANTM
	Genes	Panel
		SNV/Indel/CNV	Fusion	Promoter
	ABCB1	O	X	X
	ABCC1	O	X	X
	ABCC3	O	X	X
	ABCG2	O	X	X
	ABL1	O	X	X
	ABL2	O	X	X
	AKT1	O	X	X
	AKT2	O	X	X
	AKT3	O	X	X
	ALK	O	O	X
	APC	O	X	X
	APCDD1	O	X	X
	APOBEC3A	O	X	X
	APOBEC3B	O	X	X
	AR	O	X	X
	ARAF	O	X	X
	AREG	O	X	X
	ARID1A	O	X	X
	ARID1B	O	X	X
	ARID2	O	X	X
	ASNS	O	X	X
	ASXL1	O	X	X
	ATM	O	X	X
	ATR	O	X	X
	ATRX	O	X	X
	AURKA	O	X	X
	AURKB	O	X	X
	AXIN1	O	X	X
	AXIN2	O	X	X
	AXL	O	X	X
	B2M	O	X	X
	BACH1	O	X	X
	BAP1	O	X	X
	BARD1	O	X	X
	BCL2	O	X	X
	BCL2A1	O	X	X
	BCL2L11	O	X	X
	BCL2L2	O	X	X
	BCL6	O	X	X
	BCOR	O	X	X
	BCORL1	O	X	X
	BIRC7	O	X	X
	BLM	O	X	X
	BRAF	O	X	X
	BRCA1	O	X	X
	BRCA2	O	X	X
	BRIP1	O	X	X
	CALR	O	X	X
	CARD11	O	X	X
	CASP8	O	X	X
	CBFB	O	X	X
	CBL	O	X	X
	CBLB	O	X	X
	CCND1	O	X	X
	CCND2	O	X	X
	CCND3	O	X	X
	CCNE1	O	X	X
	CD274	O	X	X
	CD79A	O	X	X
	CD79B	O	X	X
	CDC73	O	X	X
	CDH1	O	X	X
	CDH2	O	X	X
	CDH5	O	X	X
	CDK12	O	X	X
	CDK4	O	X	X
	CDK6	O	X	X
	CDK8	O	X	X
	CDKN1A	O	X	X
	CDKN1B	O	X	X
	CDKN2A	O	X	X
	CDKN2B	O	X	X
	CDKN2C	O	X	X
	CDX2	O	X	X
	CEBPA	O	X	X
	CHD4	O	X	X
	CHEK1	O	X	X
	CHEK2	O	X	X
	CHUK	O	X	X
	CIC	O	X	X
	CREBBP	O	X	X
	CSF1R	O	X	X
	CSF3R	O	X	X
	CTNNB1	O	X	X
	CUL4A	O	X	X
	CYP17A1	O	X	X
	DDR2	O	X	X
	DIS3	O	X	X
	DNMT1	O	X	X
	DNMT3A	O	X	X
	DOT1L	O	X	X
	DPYD	O	X	X
	EGF	O	X	X
	EGFR	O	X	X
	EML4	O	X	X
	EP300	O	X	X
	EPHA2	O	X	X
	EPHA3	O	X	X
	EPHA6	O	X	X
	EPHA7	O	X	X
	EPHB1	O	X	X
	EPHB4	O	X	X
	EPHB6	O	X	X
	ERBB2	O	X	X
	ERBB3	O	X	X
	ERBB4	O	X	X
	ERCC1	O	X	X
	ERCC2	O	X	X
	ERCC3	O	X	X
	ERCC4	O	X	X
	ERCC5	O	X	X
	ERCC6	O	X	X
	ERG	O	X	X
	ESR1	O	X	X
	ETS1	O	X	X
	ETV1	O	X	X
	ETV4	O	X	X
	ETV5	O	X	X
	ETV6	O	X	X
	EWSR1	O	X	X
	EZH2	O	X	X
	FAM175A	O	X	X
	FANCA	O	X	X
	FANCC	O	X	X
	FANCD2	O	X	X
	FANCE	O	X	X
	FANCF	O	X	X
	FANCG	O	X	X
	FANCI	O	X	X
	FANCL	O	X	X
	FANCM	O	X	X
	FAT1	O	X	X
	FAT3	O	X	X
	FBXW7	O	X	X
	FCGR2B	O	X	X
	FGF1	O	X	X
	FGF10	O	X	X
	FGF14	O	X	X
	FGF18	O	X	X
	FGF19	O	X	X
	FGF2	O	X	X
	FGF23	O	X	X
	FGF3	O	X	X
	FGF4	O	X	X
	FGF5	O	X	X
	FGF6	O	X	X
	FGF7	O	X	X
	FGF8	O	X	X
	FGF9	O	X	X
	FGFR1	O	X	X
	FGFR2	O	X	X
	FGFR3	O	X	X
	FGFR4	O	X	X
	FLCN	O	X	X
	FLI1	O	X	X
	FLT1	O	X	X
	FLT3	O	X	X
	FLT4	O	X	X
	FOXA1	O	X	X
	FOXL2	O	X	X
	FOXP1	O	X	X
	FRS2	O	X	X
	G6PD	O	X	X
	GATA1	O	X	X
	GATA2	O	X	X
	GATA3	O	X	X
	GEN1	O	X	X
	GLI2	O	X	X
	GNA11	O	X	X
	GNAQ	O	X	X
	GNAS	O	X	X
	GSTP1	O	X	X
	H19	O	X	X
	H3F3A	O	X	X
	HDAC2	O	X	X
	HGF	O	X	X
	HIF1A	O	X	X
	HIST1H3B	O	X	X
	HNF1A	O	X	X
	HRAS	O	X	X
	HSP90AA1	O	X	X
	HSPH1	O	X	X
	IDH1	O	X	X
	IDH2	O	X	X
	IDO1	O	X	X
	IGF1	O	X	X
	IGF1R	O	X	X
	IGF2	O	X	X
	IGF2R	O	X	X
	IKBKE	O	X	X
	IKZF1	O	X	X
	IL1B	O	X	X
	IL7R	O	X	X
	INPP4B	O	X	X
	INSR	O	X	X
	IRS2	O	X	X
	ITK	O	X	X
	JAK1	O	X	X
	JAK2	O	X	X
	JAK3	O	X	X
	KAT6A	O	X	X
	KCNJ5	O	X	X
	KDM5A	O	X	X
	KDR	O	X	X
	KIF5B	O	X	X
	KIT	O	X	X
	KMT2A	O	X	X
	KMT2D	O	X	X
	KRAS	O	X	X
	LAMP1	O	X	X
	LRP1B	O	X	X
	LRP6	O	X	X
	LTK	O	X	X
	MAD1L1	O	X	X
	MAP2K1	O	X	X
	MAP2K2	O	X	X
	MAP2K4	O	X	X
	MAP2K7	O	X	X
	MAP3K1	O	X	X
	MAP3K13	O	X	X
	MAPK1	O	X	X
	MCL1	O	X	X
	MDM2	O	X	X
	MDM4	O	X	X
	MED12	O	X	X
	MEN1	O	X	X
	MET	O	X	X
	MITF	O	X	X
	MLH1	O	X	X
	MLLT3	O	X	X
	MPL	O	X	X
	MRE11A	O	X	X
	MSH2	O	X	X
	MSH3	O	X	X
	MSH6	O	X	X
	MTHFR	O	X	X
	MTOR	O	X	X
	MUTYH	O	X	X
	MYC	O	X	X
	MYCL1	O	X	X
	MYCN	O	X	X
	MYD88	O	X	X
	NBN	O	X	X
	NCOA3	O	X	X
	NCOR1	O	X	X
	NF1	O	X	X
	NF2	O	X	X
	NFKBIA	O	X	X
	NKX2-1	O	X	X
	NOTCH1	O	X	X
	NOTCH2	O	X	X
	NOTCH3	O	X	X
	NOTCH4	O	X	X
	NPM1	O	X	X
	NRAS	O	X	X
	NRG1	O	X	X
	NSD1	O	X	X
	NT5C2	O	X	X
	NTRK1	O	X	X
	NTRK2	O	X	X
	NTRK3	O	X	X
	PAK1	O	X	X
	PAK7	O	X	X
	PALB2	O	X	X
	PARP1	O	X	X
	PARP2	O	X	X
	PARP3	O	X	X
	PARP4	O	X	X
	PAX3	O	X	X
	PAX7	O	X	X
	PBRM1	O	X	X
	PDCD1LG2	O	X	X
	PDGFRA	O	X	X
	PDGFRB	O	X	X
	PDPK1	O	X	X
	PIK3CA	O	X	X
	PIK3CB	O	X	X
	PIK3CD	O	X	X
	PIK3CG	O	X	X
	PIK3R1	O	X	X
	PIK3R2	O	X	X
	PKHD1	O	X	X
	PLCG1	O	X	X
	PML	O	X	X
	PMS2	O	X	X
	POLE	O	X	X
	PPARG	O	X	X
	PPP1R15A	O	X	X
	PPP2R2A	O	X	X
	PRDM1	O	X	X
	PTCH1	O	X	X
	PTCH2	O	X	X
	PTEN	O	X	X
	PTPN11	O	X	X
	PTPRD	O	X	X
	RAB35	O	X	X
	RAC1	O	X	X
	RAD21	O	X	X
	RAD50	O	X	X
	RAD51	O	X	X
	RAD51B	O	X	X
	RAD51C	O	X	X
	RAD51D	O	X	X
	RAD54L	O	X	X
	RAF1	O	X	X
	RB1	O	X	X
	RET	O	O	X
	RHBDF2	O	X	X
	RICTOR	O	X	X
	RIT1	O	X	X
	RNF43	O	X	X
	ROS1	O	O	X
	RPS6KB1	O	X	X
	RPTOR	O	X	X
	RRAS2	O	X	X
	RSF1	O	X	X
	RUNX1	O	X	X
	SDHAF2	O	X	X
	SDHB	O	X	X
	SDHC	O	X	X
	SDHD	O	X	X
	SERPINB3	O	X	X
	SETBP1	O	X	X
	SETD2	O	X	X
	SF3B1	O	X	X
	SH2B3	O	X	X
	SLC29A1	O	X	X
	SLX4	O	X	X
	SMAD2	O	X	X
	SMAD4	O	X	X
	SMARCA1	O	X	X
	SMARCA4	O	X	X
	SMARCB1	O	X	X
	SMO	O	X	X
	SOCS1	O	X	X
	SOX2	O	X	X
	SPEN	O	X	X
	SPOP	O	X	X
	SRC	O	X	X
	SRSF2	O	X	X
	STAG2	O	X	X
	STAT3	O	X	X
	STAT4	O	X	X
	STK11	O	X	X
	SUZ12	O	X	X
	SYK	O	X	X
	TBX3	O	X	X
	TERT	O	X	O
	TET2	O	X	X
	TFRC	O	X	X
	TGFBR1	O	X	X
	TGFBR2	O	X	X
	TMPRSS2	X	X	X
	TNFAIP3	O	X	X
	TNFRSF14	O	X	X
	TNKS	O	X	X
	TOP1	O	X	X
	TOP2A	O	X	X
	TP53	O	X	X
	TPMT	O	X	X
	TSC1	O	X	X
	TSHR	O	X	X
	TTF1	O	X	X
	TYMS	O	X	X
	U2AF1	O	X	X
	UGT1A1	O	X	X
	VEGFA	O	X	X
	VHL	O	X	X
	WEE1	O	X	X
	WT1	O	X	X
	XPA	O	X	X
	XPC	O	X	X
	XRCC1	O	X	X
	XRCC2	O	X	X
	XRCC3	O	X	X
	ZNF217	O	X	X
	ZNRF3	O	X	X
